# Supplementary material for: PacBio Full-Length and Illumina Transcriptomes of the Gill Reveal the Molecular Response of Corbicula fluminea under Aerial Exposure
Source: Int J Mol Sci. 2022 Sep 29;23(19):11474. doi: 10.3390/ijms231911474 (PMC9570311; doi:10.3390/ijms231911474)
Supplement: Supplementary file 1 [file ijms-23-11474-s001.zip]

Archive with 1 entries (1 files):
- ijms-1831308-supplementary.pdf
